# Supplementary material for: Association between Dietary Habits, Food Attitudes, and Food Security Status of US Adults since March 2020: A Cross-Sectional Online Study
Source: Nutrients. 2022 Nov 3;14(21):4636. doi: 10.3390/nu14214636 (PMC9658187; doi:10.3390/nu14214636)
Supplement: Supplementary file 1 [file nutrients-14-04636-s001.zip]

Archive with 1 entries (1 files):
- nutrients-1988096-supplementary.pdf
